# Supplementary material for: A regulatory miRNA–mRNA network is associated with transplantation response in acute kidney injury
Source: Hum Genomics. 2021 Dec 9;15:69. doi: 10.1186/s40246-021-00363-y (PMC8656037; doi:10.1186/s40246-021-00363-y)
Supplement: Supplementary file 10 — Additional file 10: Table S1. Soft-threshold fit indices of two datasets. [file 40246_2021_363_MOESM10_ESM.xls]

## Sheet: GSE53769
Power	SFT.R.sq	slope	truncated.R.sq	mean.k.	median.k.	max.k.
1	0.0111107	4.08232	0.94822	7899.26	7906.99	8460.5
2	0.00675315	1.5518	0.96295	4197.58	4193.6	4832.04
3	0.000181999	-0.151455	0.951714	2330.89	2313.06	2976.35
4	0.0232476	-1.11004	0.88921	1346.09	1322.73	1965.31
5	0.152011	-1.9871	0.8508	805.334	780.99	1374.85
6	0.391766	-2.49349	0.870511	497.564	473.625	1009.4
7	0.615587	-2.71102	0.916857	316.608	294.345	766.58
8	0.767652	-2.74128	0.95051	207.005	187.02	598.376
9	0.850406	-2.71053	0.970797	138.782	121.192	477.751
10	0.898783	-2.65072	0.982848	95.2304	79.9257	388.654
12	0.944207	-2.49476	0.994098	47.7588	36.3024	270.224
14	0.956045	-2.3479	0.997007	25.7976	17.3436	196.94
16	0.958259	-2.22572	0.998185	14.8522	8.68386	148.332
18	0.946878	-2.14417	0.993159	9.02994	4.51327	115.789
20	0.945942	-2.055	0.993235	5.75152	2.42039	92.1903

## Sheet: GSE53771
Power	SFT.R.sq	slope	truncated.R.sq	mean.k.	median.k.	max.k.
1	0.301709	8.92297	0.971394	655.831	656.074	697.955
2	0.171189	-3.94406	0.741332	358.608	353.517	425.747
3	0.488769	-4.95573	0.781895	209.346	204.038	283.655
4	0.683361	-4.14164	0.863931	128.994	123.813	201.443
5	0.778544	-3.44065	0.910053	83.198	78.0934	150.126
6	0.864797	-3.0109	0.94468	55.8116	51.2921	116.152
7	0.920327	-2.71924	0.965508	38.7454	34.432	92.7781
8	0.937753	-2.54075	0.978578	27.7222	23.8338	77.4805
9	0.953276	-2.36678	0.985	20.3742	16.9025	66.2064
10	0.965947	-2.26891	0.989449	15.3371	12.1376	57.6349
12	0.971133	-2.10045	0.986161	9.25092	6.51967	45.5884
14	0.971348	-1.96978	0.980671	5.98634	3.69666	37.5941
16	0.965647	-1.87703	0.972412	4.10383	2.20402	31.9162
18	0.963027	-1.79434	0.969385	2.95022	1.37284	27.6679
20	0.965323	-1.70954	0.971018	2.20581	0.863558	24.3594
