# Supplementary material for: A regulatory miRNA–mRNA network is associated with transplantation response in acute kidney injury
Source: Hum Genomics. 2021 Dec 9;15:69. doi: 10.1186/s40246-021-00363-y (PMC8656037; doi:10.1186/s40246-021-00363-y)
Supplement: Supplementary file 11 — Additional file 11: Table S2. The list of miRNA and mRNA in the black, tan, and blue modules. [file 40246_2021_363_MOESM11_ESM.csv]

symbol	module
ENPEP	black
CA2	black
UGT8	black
HIPK3	black
UTRN	black
NOX4	black
PSAT1	black
GDA	black
CLDN16	black
CGNL1	black
ERBB4	black
KDR	black
CARMIL1	black
LOC284578	black
RANBP3L	black
SH3BGRL2	black
PDE7B	black
CACHD1	black
RASAL2	black
SLIT2	black
ZC3H12C	black
LTBP1	black
NRK	black
CFAP221	black
PCOLCE2	black
MTURN	black
EHF	black
BNC2	black
ANGPT2	black
TYRP1	black
KLK7	black
SGIP1	black
SLIT2.IT1	black
GC	black
ARHGAP28	black
PRRG1	black
CNTN3	black
ESRP1	black
SLC8A1.AS1	black
TMEM45B	black
SOSTDC1	black
EDIL3	black
VEGFA	black
FGF2	black
NDNF	black
TSPAN8	black
GRHL2	black
CLIC5	black
TFAP2B	black
CAPN6	black
DNM3	black
GCM1	black
NEB	black
VGLL1	black
SH3GL2	black
CCDC113	black
SPAG17	black
NXPH2	black
BMP6	black
CRNDE	black
NTNG1	black
JAM2	black
FOXP2	black
PTHLH	black
CPE	black
GPM6B	black
LYPD6B	black
ZNF311	black
BCAS1	black
ALX1	black
KCTD16	black
NAALADL2.AS3	black
BVES	black
HS6ST2	black
FBXL21	black
LECT2	black
MMP13	black
C8orf34	black
ASB17	black
PBOV1	black
LUM	tan
DMXL1	tan
GOLGA4	tan
CTSO	tan
ACSL1	tan
COA3	tan
MRPS15	tan
DERA	tan
CDK14	tan
FN1	tan
NPL	tan
GPHN	tan
OGFRL1	tan
MYOF	tan
MAF	tan
HEPACAM2	tan
KLK1	tan
AHCYL2	tan
TNC	tan
PAIP2B	tan
OSBPL3	tan
SMCO3	tan
SEL1L3	tan
TMEM116	tan
LINC01622	tan
SPAG5	tan
RNF144B	tan
MAP3K13	tan
QDPR	tan
S100A10	tan
LINC01349	tan
TES	tan
NCKAP5	tan
UCHL1	tan
L2HGDH	tan
GALNT3	tan
PCNX2	tan
CMYA5	tan
ZNF486	tan
SLFN13	tan
SPAG5.AS1	tan
ANXA2P1	tan
KLHL3	tan
DDO	tan
ZNF93	tan
EDN1	tan
DEPDC1B	tan
SYT6	tan
LINC00955	tan
LINC01060	tan
SFXN1	tan
RNASET2	tan
FRMD7	tan
IGSF11.AS1	tan
LINC01098	tan
hsa-mir-376c	blue
hsa-mir-454	blue
hsa-mir-95	blue
hsa-mir-495	blue
hsa-mir-26b	blue
hsa-mir-7-1	blue
hsa-mir-374b	blue
hsa-mir-218-1	blue
hsa-mir-598	blue
hsa-mir-24-1	blue
hsa-mir-376a-1	blue
hsa-mir-654	blue
hsa-mir-335	blue
hsa-mir-374c	blue
hsa-mir-3157	blue
hsa-mir-101-1	blue
hsa-mir-215	blue
hsa-mir-551b	blue
hsa-mir-543	blue
hsa-mir-340	blue
hsa-mir-550a-1	blue
hsa-mir-411	blue
hsa-let-7a-2	blue
hsa-mir-3149	blue
hsa-mir-374a	blue
hsa-mir-539	blue
hsa-mir-329-1	blue
hsa-mir-4705	blue
hsa-mir-4283-1	blue
hsa-mir-301a	blue
hsa-mir-154	blue
hsa-mir-4754	blue
hsa-mir-499	blue
hsa-mir-4677	blue
hsa-mir-1260	blue
hsa-mir-487a	blue
hsa-mir-410	blue
hsa-mir-452	blue
hsa-mir-4474	blue
hsa-mir-3926-1	blue
hsa-mir-487b	blue
hsa-mir-3920	blue
hsa-mir-1297	blue
hsa-mir-548n	blue
hsa-mir-4301	blue
hsa-mir-4709	blue
hsa-mir-203	blue
hsa-mir-3158-1	blue
hsa-mir-3065	blue
hsa-mir-513c	blue
hsa-mir-3941	blue
hsa-mir-676	blue
hsa-mir-592	blue
hsa-mir-4791	blue
hsa-mir-1303	blue
hsa-mir-548q	blue
hsa-mir-3688-1	blue
hsa-mir-1-1	blue
hsa-mir-551a	blue
hsa-mir-3115	blue
hsa-mir-1208	blue
hsa-mir-2116	blue
hsa-mir-2278	blue
hsa-mir-579	blue
hsa-mir-4768	blue
hsa-mir-377	blue
hsa-mir-633	blue
hsa-mir-4661	blue
hsa-mir-4437	blue
hsa-mir-9-1	blue
hsa-mir-4425	blue
hsa-mir-3202-1	blue
hsa-mir-4723	blue
hsa-mir-3130-1	blue
hsa-mir-4324	blue
hsa-mir-3184	blue
