# Supplementary material for: A regulatory miRNA–mRNA network is associated with transplantation response in acute kidney injury
Source: Hum Genomics. 2021 Dec 9;15:69. doi: 10.1186/s40246-021-00363-y (PMC8656037; doi:10.1186/s40246-021-00363-y)
Supplement: Supplementary file 12 — Additional file 12: Table S3. The quantification details of miRNA–mRNA network. [file 40246_2021_363_MOESM12_ESM.csv]

SUID	AverageShortestPathLength	BetweennessCentrality	ClosenessCentrality	ClusteringCoefficient	Degree	Eccentricity	IsSingleNode	name	NeighborhoodConnectivity	NumberOfDirectedEdges	NumberOfUndirectedEdges	PartnerOfMultiEdgedNodePairs	Radiality	selected	SelfLoops	shared name	Stress	TopologicalCoefficient
73	5.80555556	0	0.1722488	0	1	10	FALSE	DNM3	3	1	0	0	0.65674603	FALSE	0	DNM3	0	0
74	4.33333333	0.21702996	0.23076923	0	6	9	FALSE	ERBB4	2.33333333	6	0	0	0.76190476	FALSE	0	ERBB4	3512	0.19047619
75	5.31944444	0	0.18798956	0	1	10	FALSE	hsa-miR-551b-3p	6	1	0	0	0.69146825	FALSE	0	hsa-miR-551b-3p	0	0
76	5.31944444	0	0.18798956	0	1	10	FALSE	hsa-miR-551a	6	1	0	0	0.69146825	FALSE	0	hsa-miR-551a	0	0
77	4.54166667	0.13525225	0.22018349	0	3	9	FALSE	hsa-miR-203a-3p	3.66666667	3	0	0	0.74702381	FALSE	0	hsa-miR-203a-3p	1488	0.33333333
78	5.52777778	0	0.18090452	0	1	10	FALSE	SOSTDC1	3	1	0	0	0.6765873	FALSE	0	SOSTDC1	0	0
79	5.16666667	0.11384977	0.19354839	0	3	10	FALSE	RASAL2	2.66666667	3	0	0	0.70238095	FALSE	0	RASAL2	1308	0.33333333
80	4.51388889	0.10292868	0.22153846	0	2	9	FALSE	hsa-miR-548n	5.5	2	0	0	0.74900794	FALSE	0	hsa-miR-548n	1012	0.5
81	4.48611111	0.05382201	0.22291022	0	2	8	FALSE	hsa-miR-548t-5p	5	2	0	0	0.75099206	FALSE	0	hsa-miR-548t-5p	1242	0.57142857
82	4.73611111	0.05477308	0.2111437	0	2	9	FALSE	hsa-miR-202-3p	4.5	2	0	0	0.73313492	FALSE	0	hsa-miR-202-3p	460	0.5
83	5.69444444	0.02777778	0.17560976	0	2	10	FALSE	CAPN6	1.5	2	0	0	0.66468254	FALSE	0	CAPN6	232	0.5
84	4.56944444	0.02371544	0.21884498	0	2	9	FALSE	hsa-miR-548j-5p	5.5	2	0	0	0.74503968	FALSE	0	hsa-miR-548j-5p	474	0.5625
85	7.375	0.02777778	0.13559322	0	2	13	FALSE	hsa-miR-376c-3p	1.5	2	0	0	0.54464286	FALSE	0	hsa-miR-376c-3p	398	0.5
86	8.36111111	0	0.11960133	0	1	14	FALSE	EDN1	2	1	0	0	0.47420635	FALSE	0	EDN1	0	0
87	6.41666667	0.05477308	0.15584416	0	2	12	FALSE	ZC3H12C	2.5	2	0	0	0.61309524	FALSE	0	ZC3H12C	792	0.5
88	5.54166667	0.05516432	0.18045113	0	3	9	FALSE	hsa-miR-543	2	3	0	0	0.67559524	FALSE	0	hsa-miR-543	438	0.33333333
89	6.52777778	0	0.15319149	0	1	10	FALSE	CACHD1	3	1	0	0	0.60515873	FALSE	0	CACHD1	0	0
90	6.52777778	0	0.15319149	0	1	10	FALSE	C8orf34	3	1	0	0	0.60515873	FALSE	0	C8orf34	0	0
91	4.76388889	0.03778039	0.20991254	0	3	9	FALSE	hsa-miR-579-3p	3.33333333	3	0	0	0.73115079	FALSE	0	hsa-miR-579-3p	610	0.38888889
92	5.75	0	0.17391304	0	1	10	FALSE	ARHGAP28	3	1	0	0	0.66071429	FALSE	0	ARHGAP28	0	0
93	5.48611111	0.10183695	0.18227848	0	3	11	FALSE	hsa-miR-410-3p	2.66666667	3	0	0	0.67956349	FALSE	0	hsa-miR-410-3p	1438	0.33333333
94	4.75	0.20199344	0.21052632	0	3	10	FALSE	CARMIL1	3	3	0	0	0.73214286	FALSE	0	CARMIL1	3034	0.33333333
95	4.56944444	0.04501453	0.21884498	0	2	9	FALSE	hsa-miR-208a-3p	4.5	2	0	0	0.74503968	FALSE	0	hsa-miR-208a-3p	648	0.5
96	5.16666667	0.03204784	0.19354839	0	2	10	FALSE	CDK14	3.5	2	0	0	0.70238095	FALSE	0	CDK14	522	0.5
97	4.125	0.26390007	0.24242424	0	3	9	FALSE	hsa-miR-381-3p	4.66666667	3	0	0	0.77678571	FALSE	0	hsa-miR-381-3p	4022	0.33333333
98	6.68055556	0	0.14968815	0	1	11	FALSE	hsa-miR-154-3p	2	1	0	0	0.59424603	FALSE	0	hsa-miR-154-3p	0	0
99	5.56944444	0.02777778	0.17955112	0	2	9	FALSE	hsa-miR-507	2.5	2	0	0	0.67361111	FALSE	0	hsa-miR-507	220	0.5
100	6.55555556	0	0.15254237	0	1	10	FALSE	NCKA5P	2	1	0	0	0.6031746	FALSE	0	NCKA5P	0	0
101	6.09722222	0.05477308	0.16400911	0	2	11	FALSE	hsa-miR-3184-5p	2.5	2	0	0	0.6359127	FALSE	0	hsa-miR-3184-5p	524	0.5
102	7.05555556	0.02777778	0.14173228	0	2	12	FALSE	KLHL3	1.5	2	0	0	0.56746032	FALSE	0	KLHL3	264	0.5
103	4.79166667	0.10758998	0.20869565	0	3	9	FALSE	hsa-miR-335-5p	2.66666667	3	0	0	0.72916667	FALSE	0	hsa-miR-335-5p	870	0.33333333
104	5.77777778	0	0.17307692	0	1	10	FALSE	OSBPL3	3	1	0	0	0.65873016	FALSE	0	OSBPL3	0	0
105	5.72222222	0.05477308	0.17475728	0	2	10	FALSE	NXPH2	2.5	2	0	0	0.66269841	FALSE	0	NXPH2	440	0.5
106	8.04166667	0	0.12435233	0	1	13	FALSE	hsa-miR-454-3p	2	1	0	0	0.49702381	FALSE	0	hsa-miR-454-3p	0	0
107	5.13888889	0	0.19459459	0	1	10	FALSE	DMXL1	4	1	0	0	0.70436508	FALSE	0	DMXL1	0	0
108	4.88888889	0.22241784	0.20454545	0	3	10	FALSE	EDIL3	3.66666667	3	0	0	0.72222222	FALSE	0	EDIL3	3560	0.38095238
109	4.625	0.14874804	0.21621622	0	3	9	FALSE	hsa-miR-495-3p	3.66666667	3	0	0	0.74107143	FALSE	0	hsa-miR-495-3p	1482	0.33333333
110	5.55555556	0.05477308	0.18	0	2	10	FALSE	SYT6	2.5	2	0	0	0.67460317	FALSE	0	SYT6	600	0.5
111	5.09722222	0.12387659	0.19618529	0	5	9	FALSE	hsa-miR-205-5p	2.2	5	0	0	0.70734127	FALSE	0	hsa-miR-205-5p	1872	0.2
112	6.08333333	0	0.16438356	0	1	10	FALSE	ANGPT2	5	1	0	0	0.63690476	FALSE	0	ANGPT2	0	0
113	6.08333333	0	0.16438356	0	1	10	FALSE	NTNG1	5	1	0	0	0.63690476	FALSE	0	NTNG1	0	0
114	6.51388889	0.02777778	0.15351812	0	2	11	FALSE	hsa-miR-215-5p	1.5	2	0	0	0.60615079	FALSE	0	hsa-miR-215-5p	302	0.5
115	7.5	0	0.13333333	0	1	12	FALSE	ALX1	2	1	0	0	0.53571429	FALSE	0	ALX1	0	0
116	3.95833333	0.20363757	0.25263158	0	3	7	FALSE	hsa-miR-186-5p	5.33333333	3	0	0	0.78869048	FALSE	0	hsa-miR-186-5p	2912	0.39393939
117	4.40277778	0.12029119	0.22712934	0	3	8	FALSE	hsa-miR-301a-3p	4	3	0	0	0.75694444	FALSE	0	hsa-miR-301a-3p	1932	0.375
118	5.27777778	0.04234295	0.18947368	0	2	9	FALSE	LTBP1	3	2	0	0	0.69444444	FALSE	0	LTBP1	512	0.5
119	7.48611111	0.0279734	0.13358071	0	3	13	FALSE	hsa-miR-1297	1.66666667	3	0	0	0.53670635	FALSE	0	hsa-miR-1297	554	0.66666667
120	8.47222222	0	0.11803279	0	1	14	FALSE	SFXN1	3	1	0	0	0.46626984	FALSE	0	SFXN1	0	0
121	6.55555556	0.02699531	0.15254237	0	2	12	FALSE	DEPDC1B	3	2	0	0	0.6031746	FALSE	0	DEPDC1B	548	0.66666667
122	6.55555556	0.02699531	0.15254237	0	2	12	FALSE	UGT8	3	2	0	0	0.6031746	FALSE	0	UGT8	548	0.66666667
123	6.04166667	0.03605708	0.16551724	0	3	10	FALSE	hsa-miR-374c-5p	2	3	0	0	0.63988095	FALSE	0	hsa-miR-374c-5p	480	0.33333333
124	7.02777778	0	0.14229249	0	1	11	FALSE	MTURN	3	1	0	0	0.56944444	FALSE	0	MTURN	0	0
125	6.68055556	0.02777778	0.14968815	0	2	11	FALSE	hsa-miR-377-3p	1.5	2	0	0	0.59424603	FALSE	0	hsa-miR-377-3p	222	0.5
126	7.66666667	0	0.13043478	0	1	12	FALSE	ESRP1	2	1	0	0	0.52380952	FALSE	0	ESRP1	0	0
127	5.625	0.10661189	0.17777778	0	3	11	FALSE	hsa-miR-26b-5p	2.33333333	3	0	0	0.66964286	FALSE	0	hsa-miR-26b-5p	1634	0.44444444
128	6.95833333	0	0.14371257	0	2	11	FALSE	hsa-miR-452-5p	3	2	0	1	0.57440476	FALSE	0	hsa-miR-452-5p	0	0
129	7.51388889	0.02777778	0.13308688	0	2	13	FALSE	hsa-miR-758-3p	2.5	2	0	0	0.53472222	FALSE	0	hsa-miR-758-3p	468	0.5
130	8.5	0	0.11764706	0	1	14	FALSE	HIPK3	2	1	0	0	0.46428571	FALSE	0	HIPK3	0	0
131	5.76388889	0.04256651	0.17349398	0	2	11	FALSE	hsa-miR-37b-5p	3.5	2	0	0	0.65972222	FALSE	0	hsa-miR-37b-5p	896	0.625
132	6.63888889	0.00510563	0.15062762	0	2	12	FALSE	PRRG1	4.5	2	0	0	0.59722222	FALSE	0	PRRG1	226	0.875
133	6.63888889	0.00510563	0.15062762	0	2	12	FALSE	JAM2	4.5	2	0	0	0.59722222	FALSE	0	JAM2	226	0.875
134	6.63888889	0.00510563	0.15062762	0	2	12	FALSE	SGIP1	4.5	2	0	0	0.59722222	FALSE	0	SGIP1	226	0.875
